# Supplementary material for: In silico comparative structural and functional analysis of arsenite methyltransferase from bacteria, fungi, fishes, birds, and mammals
Source: J Genet Eng Biotechnol. 2023 May 19;21:64. doi: 10.1186/s43141-023-00522-9 (PMC10199152; doi:10.1186/s43141-023-00522-9)
Supplement: Supplementary file 9 — Additional file 9. Identification of probable signal sequences within enzymes. [file 43141_2023_522_MOESM9_ESM.xlsx]

## Sheet: All organisms
Bacteria
Protein Accession no	Organisms name
A0A2A8PRM3	Bacillus cereus
A0A0D3MJQ5	Clostridium sp.
A0A378XE77	Paenibacillus thiaminolyticus
K4LD22	Thermacetogenium phaeum
A0A0H3J6L3	Clostridium pasteurianum
A0A5D0MP92	Flexistipes sinusarabici
A0A4P8MVL4	Bacteroides fragilis
A0A081N5X9	Endozoicomonas montiporae
A0A6G8QG99	Rubrobacter sp.
A0A1V3NCZ9	Thioalkalivibrio denitrificans
A0A5Q0LIK5	Streptomyces fagopyri
Q6N3Y0	Rhodopseudomonas palustris
A0A4Q5N2F6	Cellulomonas sp.
Q1LRK6	Cupriavidus metallidurans
A0A1G4G7V3	Petrimonas mucosa
A0A2N9JDP8	Micropruina glycogenica
A0A6H3JRK6	Cryobacterium sp.
A0A6G4UDU4	Streptomyces sp.
A0A7C7DME6	Syntrophaceticus sp.
A0A2D5XJW2	Magnetovibrio sp.
A0A7G7HY12	Janibacter sp.
A0A1M4M3M1	Proteiniborus sp.
A0A090D1L7	Criblamydia sequanensis
A0A543Q4N7	Acidithiobacillus thiooxidans
A0A7G5M1H5	Mumia sp.
Fungi
Protein Accession no	Organisms name
A0A0F2M636	Sporothrix schenckii
E4UX12	Arthroderma gypseum
A0A5Q4BE55	Colletotrichum shisoi
A0A2H3BGU7	Armillaria solidipes
A0A319CV65	Aspergillus ellipticus
F2RSS7	Trichophyton tonsurans
A0A093VTC6	Talaromyces marneffei
A0A2H3I692	Penicillium sp.
A0A0J9VV61	Fusarium oxysporum
A0A2H3BT65	Armillaria solidipes
A0A284RN98	Armillaria ostoyae
A0A0C1E5H2	Aspergillus ustus
A0A2T4GQ83	Fusarium culmorum
A0A0G4NZQ7	Penicillium camemberti
A0A0F2M637	Sporothrix schenckii
B0Y8Z9	Neosartorya fumigata
A0A319DYK3	Aspergillus sclerotiicarbonarius
A0A2H3BGU8	Fusarium mangiferae
H6BZS4	Exophiala dermatitidis
C5FZX3	Arthroderma otae
Fishes
Protein Accession no	Organisms name
H2MC82	Oryzias latipes
A0A6P7M704	Betta splendens
A0A6P7HJ89	Parambassis ranga
A0A1A8B6J1	Nothobranchius furzeri
A0A1A7WVD2	Iconisemion striatum
A0A1A8QFR1	Nothobranchius rachovii
A0A1A8IHT7	Nothobranchius kuhntae
A0A1A8MH38	Nothobranchius pienaari
A0A1A8DE03	Nothobranchius kadleci
A0A4W4FSD6	Electrophorus electricus
B8JIF1	Danio rerio
E3TE24	Ictalurus punctatus
A0A6P6JLF6	Carassius auratus
A0A6P3VJ14	Clupea harengus
B9ELI8	Salmo salar
A0A6J2PXM9	Cottoperca gobio
C1BLN3	Osmerus mordax
A0A671TYC6	Sparus aurata
A0A4Z2FCJ0	Liparis tanakae
A0A4W3GL12	Callorhinchus milii
Birds
Protein Accession no	Organisms name
A0A7K6HGY8	Dasyornis broadbenti
A0A7K8B8Z2	Cnemophilus loriae
A0A7L2HTR7	Sagittarius serpentarius
A0A7L0F8P9	Corythaixoides concolor
A0A7L1QZY8	Cisticola juncidis
A0A7L1G847	Indicator maculatus
A0A7K9ZU32	Dicrurus megarhynchus
A0A7K7Y6P7	Thryothorus ludovicianus
A0A7K9REI1	Sterrhoptilus dennistouni
A0A7L2EJP3	Anthoscopus minutus
A0A7K8RT63	Rhodinocichla rosea
A0A7L1MCZ8	Bombycilla garrulus
A0A7L0ZBR7	Oxyruncus cristatus
A0A7L4HV78	Scopus umbretta
A0A7K6BUU4	Ptilonorhynchus violaceus
A0A7K8KU12	Ardeotis kori
A0A7K5QMF5	Prunella himalayana
A0A7L0AQB3	Ciconia maguari
A0A7K9VA52	Anseranas semipalmata
A0A7K5A2N0	Centropus unirufus
A0A7L3F9K9	Zapornia atra
A0A7K4Q5F8	Melospiza melodia
A0A7L2Y4P5	Erpornis zantholeuca
A0A7L1HPP0	Nycticryphes semicollaris
A0A7L2AR68	Heliornis fulica
Mammals
Protein Accession no	Organisms name
Q9HBK9	Homo sapiens
Q8VHT6	Rattus norvegicus
Q91WU5	Mus musculus
F1S850	Sus scrofa
H2Q437	Pan troglodytes
A0A3Q1N140	Bos taurus
M3X2B9	Felis catus
A0A1D5R6R2	Macaca mulatta
G1SDQ1	Oryctolagus cuniculus
H0WPP4	Otolemur garnettii
M3YZI6	Mustela putorius furo
A0A0D9QZA9	Chlorocebus sabaeus
H2NBG8	Pongo abelii
A0A384DRR6	Ursus maritimus
A0A6P5NUZ6	Mus caroli
A0A340YGD3	Lipotes vexillifer
A0A2U4BQI0	Tursiops truncatus
A0A384AIZ0	Balaenoptera acutorostrata
A0A6I9LRT4	Peromyscus maniculatus
A0A6J0XWD2	Odocoileus virginianus
A0A2U3W251	Odobenus rosmarus
A0A3Q7RUT6	Vulpes vulpes
A0A6P3IZ83	Bison bison
A0A6J1ZRG6	Acinonyx jubatus
G1DG41	Capra hircus
