# Supplementary material for: In silico comparative structural and functional analysis of arsenite methyltransferase from bacteria, fungi, fishes, birds, and mammals
Source: J Genet Eng Biotechnol. 2023 May 19;21:64. doi: 10.1186/s43141-023-00522-9 (PMC10199152; doi:10.1186/s43141-023-00522-9)
Supplement: Supplementary file 10 — Additional file 10. Studies on probable transmembrane helixes within enzymes. [file 43141_2023_522_MOESM10_ESM.xlsx]

## Sheet: Bacteria
				Bacteria
Accession no	Organism name	AA	Mol. Weight (Kda)	Theoritical pI	II	Ali. Index	Ex. Co.	PCAA	NCAA	GRAVY
A0A2A8PRM3	Bacillus cereus	268	29325.2	4.88	35.89	89.1	16430	29	42	-0.28
A0A0D3MJQ5	Clostridium sp.	270	29061.1	4.82	31.65	92.19	14440	30	40	-0.183
A0A378XE77	Paenibacillus thiaminolyticus	302	32410.4	4.67	44.59	80.4	13575	26	42	-0.255
K4LD22	Thermacetogenium phaeum	269	29113.5	5.14	30.31	92.16	23420	32	39	-0.117
A0A0H3J6L3	Clostridium pasteurianum	277	30189.5	4.89	30.03	97.11	29380	33	44	-0.192
A0A5D0MP92	Flexistipes sinusarabici	253	27816.9	5.04	28.12	88.58	12545	33	39	-0.224
A0A4P8MVL4	Bacteroides fragilis	271	29753.9	5.01	27.38	92.1	16890	31	39	-0.194
A0A081N5X9	Endozoicomonas montiporae	264	28767.6	5.4	36.31	84.17	16305	28	38	-0.296
A0A6G8QG99	Rubrobacter sp.	280	28899.2	4.35	33.17	88.11	13325	25	50	-0.089
A0A1V3NCZ9	Thioalkalivibrio denitrificans	271	28636.1	4.61	39.94	87.82	10470	26	43	-0.099
A0A5Q0LIK5	Streptomyces fagopyri	265	27116.5	5.18	29.42	82.94	6210	24	33	-0.032
Q6N3Y0	Rhodopseudomonas palustris	283	29655.8	4.65	29.66	93.5	13325	28	40	0.014
A0A4Q5N2F6	Cellulomonas sp.	267	26827.4	4.78	29.94	97.3	7825	18	29	0.348
Q1LRK6	Cupriavidus metallidurans	272	30596.9	7.06	35.97	88.57	43555	29	29	-0.126
A0A1G4G7V3	Petrimonas mucosa	271	29515.8	4.97	24.03	85.54	12545	28	38	-0.096
A0A2N9JDP8	Micropruina glycogenica	265	27259.7	4.7	27.83	89.06	6335	23	37	0.054
A0A6H3JRK6	Cryobacterium sp.	272	27763.1	4.38	33.17	93.27	6335	18	38	0.149
A0A6G4UDU4	Streptomyces sp.	262	26747.1	4.52	27.42	91.72	7825	22	41	0.084
A0A7C7DME6	Syntrophaceticus sp.	266	29333.8	4.94	35.51	93.83	21930	31	41	-0.162
A0A2D5XJW2	Magnetovibrio sp.	269	27997.5	4.63	35.25	84.91	15845	25	38	-0.107
A0A7G7HY12	Janibacter sp.	275	28504	4.65	23.26	95.49	17210	24	38	0.016
A0A1M4M3M1	Proteiniborus sp.	262	28389.6	5	32.86	87.06	19410	31	37	-0.177
A0A090D1L7	Criblamydia sequanensis	287	31023.1	5.48	36.73	78.12	23880	31	34	-0.366
A0A543Q4N7	Acidithiobacillus thiooxidans	286	29817.5	4.67	28.22	82.94	12085	24	38	-0.188
A0A7G5M1H5	Mumia sp.	276	28102.5	4.33	28.43	92.43	7825	20	42	0.157

## Sheet: Fungi
				Fungi
Accession no	Organism name	AA	Mol. Weight (Kda)	Theoritical pI	II	Ali. Index	Ex. Co.	PCAA	NCAA	GRAVY
A0A0F2M636	Sporothrix schenckii	286	31627.1	5.29	37.29	67.27	56045	29	41	-0.637
E4UX12	Arthroderma gypseum	283	29888.6	5.13	21.03	83.85	23420	29	35	-0.149
A0A5Q4BE55	Colletotrichum shisoi	272	29247.2	5.1	35.09	86.14	17670	29	37	-0.159
A0A2H3BGU7	Armillaria solidipes	282	30250	5.01	30.26	90.92	20650	27	36	-0.22
A0A319CV65	Aspergillus ellipticus	259	27782.8	6.15	35.27	98.73	15400	27	28	-0.076
F2RSS7	Trichophyton tonsurans	282	29968.8	4.84	26.72	86.17	19410	27	36	-0.134
A0A093VTC6	Talaromyces marneffei	261	28080.6	4.56	41.97	90.11	22265	19	32	-0.078
A0A2H3I692	Penicillium sp.	279	30062.2	5.33	28.76	91.65	20775	27	33	-0.111
A0A0J9VV61	Fusarium oxysporum	285	31023.3	5.38	24.31	95.54	20775	33	38	-0.166
A0A2H3BT65	Armillaria solidipes	287	30642.5	5.34	32.7	86.66	20400	29	34	-0.232
A0A284RN98	Armillaria ostoyae	282	30161	5	31.13	91.99	20650	26	35	-0.191
A0A0C1E5H2	Aspergillus ustus	286	31258.3	5.15	45.8	79.23	53650	29	35	-0.277
A0A2T4GQ83	Fusarium culmorum	299	31824.8	4.63	30.07	86.15	19410	24	38	-0.092
A0A0G4NZQ7	Penicillium camemberti	284	30345.1	4.74	25.33	87.61	17920	26	40	-0.194
A0A0F2M637	Sporothrix schenckii	291	31793.9	5.54	39.72	81.82	48025	30	37	-0.29
B0Y8Z9	Neosartorya fumigata	299	32634.2	5.26	34.46	93.71	31775	31	39	-0.138
A0A319DYK3	Aspergillus sclerotiicarbonarius	267	28426.1	5.09	33.05	84.04	16305	23	31	-0.164
A0A2H3BGU8	Fusarium mangiferae	261	28025.5	4.6	23.87	87.85	17795	25	39	-0.202
H6BZS4	Exophiala dermatitidis	292	31476.5	5.07	27.6	81.95	19535	34	42	-0.272
C5FZX3	Arthroderma otae	291	30929.9	4.91	18.23	88.14	19410	30	38	-0.156

## Sheet: Fishes
				Fishes
Accession no	Organism name	AA	Mol. Weight (Kda)	Theoritical pI	II	Ali. Index	Ex. Co.	PCAA	NCAA	GRAVY
H2MC82	Oryzias latipes	379	41419	5.49	45.9	76.68	38235	38	46	-0.219
A0A6P7M704	Betta splendens	377	41284	5.49	35.51	85.52	41215	37	45	-0.153
A0A6P7HJ89	Parambassis ranga	378	41403.8	5.2	38.21	79.89	39725	38	49	-0.217
A0A1A8B6J1	Nothobranchius furzeri	378	41381.3	5.15	30.81	86.08	38610	38	49	-0.059
A0A1A7WVD2	Iconisemion striatum	378	41338.2	5.21	36.76	80.69	38485	39	49	-0.135
A0A1A8QFR1	Nothobranchius rachovii	378	41482.4	5.24	32.51	81.46	37120	39	50	-0.125
A0A1A8IHT7	Nothobranchius kuhntae	378	41468.3	5.16	31.59	84.02	38610	38	50	-0.097
A0A1A8MH38	Nothobranchius pienaari	378	41461.4	5.1	31.62	83.25	38610	38	50	-0.092
A0A1A8DE03	Nothobranchius kadleci	378	41379.2	5.1	30.49	85.32	38610	38	50	-0.087
A0A4W4FSD6	Electrophorus electricus	378	41912.9	5.45	37.29	80.45	44320	47	53	-0.217
B8JIF1	Danio rerio	377	41612.2	5.01	34.24	83.47	51185	39	51	-0.191
E3TE24	Ictalurus punctatus	380	41926.8	5	42.04	84.11	42830	40	54	-0.181
A0A6P6JLF6	Carassius auratus	380	41885.7	5.41	31.13	81.05	55320	45	52	-0.227
A0A6P3VJ14	Clupea harengus	377	41503.1	5.11	48.83	79.1	44195	37	50	-0.232
B9ELI8	Salmo salar	381	41581.4	5.33	29.93	85.88	31370	41	52	-0.149
A0A6J2PXM9	Cottoperca gobio	377	41401.3	5.2	39.67	85.76	39600	41	51	-0.149
C1BLN3	Osmerus mordax	367	40778.6	6.13	33.93	79.67	34225	37	42	-0.277
A0A671TYC6	Sparus aurata	376	40983.9	5.89	35.35	83.67	35380	42	47	-0.163
A0A4Z2FCJ0	Liparis tanakae	362	39544.7	5.79	45.08	72.43	31245	44	49	-0.323

## Sheet: Birds
				Birds
Accession no	Organism name	AA	Mol. Weight (Kda)	Theoritical pI	II	Ali. Index	Ex. Co.	PCAA	NCAA	GRAVY
A0A7K6HGY8	Dasyornis broadbenti	323	35939	5.39	33.92	85.42	40965	34	43	-0.148
A0A7K8B8Z2	Cnemophilus loriae	322	35529.5	5.29	37.21	89.35	37985	34	44	-0.088
A0A7L2HTR7	Sagittarius serpentarius	323	35613.6	5.23	33.5	86.9	34100	35	45	-0.103
A0A7L0F8P9	Corythaixoides concolor	322	35629.8	5.53	37.02	93.23	33975	37	44	-0.086
A0A7L1QZY8	Cisticola juncidis	323	35547.5	5.27	35.05	88.76	38110	32	44	-0.05
A0A7L1G847	Indicator maculatus	320	35492.6	5.36	30.31	89.56	39600	34	44	-0.121
A0A7K9ZU32	Dicrurus megarhynchus	322	35414.3	5.22	37.79	87.83	32485	34	45	-0.107
A0A7K7Y6P7	Thryothorus ludovicianus	323	35694.7	5.46	37.66	88.42	39600	33	42	-0.077
A0A7K9REI1	Sterrhoptilus dennistouni	323	35637.6	5.06	37.12	89.94	38110	31	44	-0.057
A0A7L2EJP3	Anthoscopus minutus	321	35482.6	5.39	35.33	89.6	32610	34	43	-0.074
A0A7K8RT63	Rhodinocichla rosea	322	35574.6	6.5	30.9	85.37	33975	38	40	-0.154
A0A7L1MCZ8	Bombycilla garrulus	323	35711.7	5.51	35.46	85.76	43360	36	44	-0.146
A0A7L0ZBR7	Oxyruncus cristatus	322	35382.2	5.13	36.22	89.6	36370	31	45	-0.078
A0A7L4HV78	Scopus umbretta	323	35656.7	5.39	34.67	86.32	35656.7	35	43	-0.135
A0A7K6BUU4	Ptilonorhynchus violaceus	323	35541.4	5.07	39.27	86.9	32610	32	45	-0.085
A0A7K8KU12	Ardeotis kori	322	35565.5	5.4	34.51	87.8	33975	35	44	-0.157
A0A7K5QMF5	Prunella himalayana	322	35273.1	5.37	36.9	84.5	32485	34	44	-0.124
A0A7L0AQB3	Ciconia maguari	322	35377.2	5.03	34.34	89.66	33975	33	46	-0.105
A0A7K9VA52	Anseranas semipalmata	322	35114.8	5.23	32.73	85.71	32485	35	45	-0.132
A0A7K5A2N0	Centropus unirufus	323	35472.3	4.96	38.19	89.69	34100	31	46	-0.072
A0A7L3F9K9	Zapornia atra	321	35348.3	5.46	35.09	88.1	33975	34	43	-0.138
A0A7K4Q5F8	Melospiza melodia	322	35392.2	5.39	35.72	86.61	39475	34	43	-0.123
A0A7L2Y4P5	Erpornis zantholeuca	321	35312.3	5.37	36.15	88.1	32485	34	44	-0.086
A0A7L1HPP0	Nycticryphes semicollaris	322	35328.2	5.13	39.15	88.14	33975	32	44	-0.112
A0A7L2AR68	Heliornis fulica	323	35640.6	5.49	40.36	89.04	32485	36	44	-0.108

## Sheet: Mammals
				Mammals
Accession no	Organism name	AA	Mol. Weight (Kda)	Theoritical pI	II	Ali. Index	Ex. Co.	PCAA	NCAA	GRAVY
Q9HBK9	Homo sapiens	375	41747.8	5.83	29.43	89.15	38235	43	51	-0.226
Q8VHT6	Rattus norvegicus	369	41056.2	6.18	32.97	89.78	34100	44	48	-0.168
Q91WU5	Mus musculus	376	41793.6	5.58	34.78	86.3	31120	45	55	-0.284
F1S850	Sus scrofa	395	43696.8	6.1	40.13	83.87	46590	46	51	-0.277
H2Q437	Pan troglodytes	375	41642.7	6.16	28.5	88.37	38235	44	49	-0.227
A0A3Q1N140	Bos taurus	374	41736.5	5.29	35.44	86.23	42705	41	52	-0.216
M3X2B9	Felis catus	374	41973.9	5.44	36.2	89.92	39725	43	54	-0.232
A0A1D5R6R2	Macaca mulatta	369	40914	7.01	38.09	85.61	58745	46	46	-0.216
G1SDQ1	Oryctolagus cuniculus	375	41552.7	5.77	30.95	89.41	38235	45	51	-0.181
H0WPP4	Otolemur garnettii	375	41960.3	5.6	33.35	94.85	45350	42	51	-0.093
M3YZI6	Mustela putorius furo	370	41055	5.62	35.4	93.81	39725	40	48	-0.121
A0A0D9QZA9	Chlorocebus sabaeus	375	41756.9	5.77	30.75	90.45	39725	43	51	-0.197
H2NBG8	Pongo abelii	381	42226.3	5.83	30.22	90.05	38235	43	51	-0.19
A0A384DRR6	Ursus maritimus	370	41196	5.28	32.88	93.54	39725	39	52	-0.15
A0A6P5NUZ6	Mus caroli	376	41830.7	6.16	35.66	85.53	31120	46	51	-0.278
A0A340YGD3	Lipotes vexillifer	378	42081.3	5.78	34.34	85.37	35715	45	51	-0.257
A0A2U4BQI0	Tursiops truncatus	375	41552	5.56	34.52	87.36	34350	43	51	-0.225
A0A384AIZ0	Balaenoptera acutorostrata	375	41711.4	5.46	36.45	82.4	35715	43	52	-0.327
A0A6I9LRT4	Peromyscus maniculatus	375	41373.6	5.86	26.85	90.43	32735	43	50	-0.131
A0A6J0XWD2	Odocoileus virginianus	374	41698.6	5.35	38.53	86.26	41215	41	52	-0.236
A0A2U3W251	Odobenus rosmarus	370	41072.2	5.85	36.04	93.54	39725	41	47	-0.118
A0A3Q7RUT6	Vulpes vulpes	374	41583.6	5.26	37.32	91.74	46715	38	50	-0.116
A0A6P3IZ83	Bison bison	374	41832.7	5.36	34.58	85.21	41215	41	52	-0.216
A0A6J1ZRG6	Acinonyx jubatus	374	41931.9	5.37	34.55	89.41	39725	43	55	-0.245
G1DG41	Capra hircus	374	41539.4	5.29	35.19	89.12	41215	40	51	-0.174
